# Supplementary material for: Genetic Diversity, Population Structure, Integration of Genome-Wide Association Studies and Machine Learning for Antibacterial Trait Analysis in the Mediterranean Spice Laurel (Laurus nobilis)
Source: Plants (Basel). 2026 Jun 27;15(13):1997. doi: 10.3390/plants15131997 (PMC13363779; doi:10.3390/plants15131997)
Supplement: Supplementary file 1 [file plants-15-01997-s001.zip]

Archive with 1 entries (1 files):
- plants-4309606-supplementary.pdf
